# Supplementary material for: Genome-wide screening of the RNase T2 gene family and functional analyses in jujube (Ziziphus jujuba Mill.)
Source: BMC Genomics. 2023 Feb 20;24:80. doi: 10.1186/s12864-023-09165-z (PMC9940439; doi:10.1186/s12864-023-09165-z)
Supplement: Supplementary file 1 — Additional file 1. The primers used for qRT-PCR and plasmid construction. [file 12864_2023_9165_MOESM1_ESM.xlsx]

## Sheet:  All primer
Additional file 1. The primers used for qRT-PCR and plasmid construction
Names	Sequences	Temperature
ZjRnase1	F：ATGAGATACAGAAGCTCAATCTTGA	55.5℃
	R：CTAAAATTTAGCAAATTGAACTTGA
ZjRnase2	F：ATGAAAATGGCTTCTCTCTT	57.2℃
	R：TCAAAGAGCTTCATCGCCGA
ZjRnase1-SmaI	F：CTCTAGGATCCCC ATGAGATACAGAAGCTCAATCTTGA	61.2℃
	R：AGGGACTGACCACCC CTAAAATTTAGCAAATTGAACTTGA
ZjRnase2-SmaI	F：CTCTAGGATCCC CATGAAAATGGCTTCTCTCTT	59.8℃
	R：AGGGACTGACCACCC TCAAAGAGCTTCATCGCCGA
ZjRnase1-qPCR	F: TGACCCGGATAGCGTTTTCG	62℃
	R: GTCATGCTGATCCAGTTCGGA
ZjRnase2-qPCR	F: GAAGCACGGGACTTGTTCCT	62℃
	R: ACAACGGGGTTGCTCCAAA
AtActin2	F:GGTAACATTGTGCTCAGTGGTGG
	R:AACGACCTTAATCTTCATGCTGC
